# Supplementary material for: DNMT3L facilitates DNA methylation partly by maintaining DNMT3A stability in mouse embryonic stem cells
Source: Nucleic Acids Res. 2018 Oct 13;47(1):152–67. doi: 10.1093/nar/gky947 (PMC6326784; doi:10.1093/nar/gky947)
Supplement: Supplementary Data [file gky947_supplemental_files.zip]

Archive with 2 entries (2 files):
- Supplementary Data.pdf
- Supplementary Table S3. Summary of RRBS data.xlsx
