# Supplementary material for: DNMT3L facilitates DNA methylation partly by maintaining DNMT3A stability in mouse embryonic stem cells
Source: Nucleic Acids Res. 2018 Oct 13;47(1):152–67. doi: 10.1093/nar/gky947 (PMC6326784; doi:10.1093/nar/gky947)
Supplement: Supplementary Data [file gky947_supplemental_files.zip › Supplementary Table S3. Summary of RRBS data.xlsx]

## Sheet: QC_report_cov20
Group	Sample	Reads before trimming	Reads analyzed	Alignment rate	# of uniquely aligned reads	% non-uniquely aligned reads	# of non-uniquely aligned reads	Bisulfite conversion rate raw (%)	# of CpGs (total)	Mean coverage per CpG	# of CpGs with >= 20 reads	F Min. Methylation	F 1st Quartile Methylation	F Median Methylation	F Mean Methylation	F 3rd Quartile Methylation	F Max. Methylation	R Min. Methylation	R 1st Quartile Methylation	R Median Methylation	R Mean Methylation	R 3rd Quartile Methylation	R Max. Methylation	% sites in CpG islands	% sites in CpG island shores	% CpG islands covered	% CpG island shores covered	% sites in upstream	% sites in promoter	% sites in exon	% sites in intron	% sites in TES	% sites in downstream	% sites in intergenic	% promoters covered
mzKO	3L_1	20745296	20644186	0.677	13982097	0.283	5840960	0.9945	1051736	40.62	595331	0	0	2.174	22.57	33.33	100	0	0	2.174	22.53	32.22	100	0.647	0.079	0.802	0.084	0.036	0.537	0.372	0.346	0.032	0.07	0.123	0.531
mzKO	3L_2	12050712	11979336	0.671	8043338	0.282	3380328	0.9945	1061512	22.99	453821	0	0	2.381	21.08	22.73	100	0	0	2.381	21.02	22	100	0.668	0.075	0.754	0.092	0.035	0.551	0.38	0.346	0.032	0.07	0.117	0.492
mzKO	3L_3	31721048	31516596	0.669	21089602	0.278	8749766	0.9945	1025072	66.38	567910	0	0	2.151	22.62	28.72	100	0	0	2.143	22.58	28.12	100	0.662	0.079	0.784	0.086	0.035	0.55	0.373	0.347	0.031	0.069	0.12	0.515
WT	3L_4	32922814	32770362	0.675	22120392	0.277	9079240	0.9925	1172204	59.08	613237	0	0	2.83	25.07	49.78	100	0	0	2.804	25.04	48.48	100	0.648	0.08	0.801	0.084	0.036	0.539	0.37	0.347	0.031	0.069	0.124	0.529
WT	3L_5	24823785	24650233	0.671	16539680	0.285	7034304	0.9925	1135604	45.69	612463	0	0	2.778	24.92	45.83	100	0	0	2.778	24.93	45.45	100	0.653	0.079	0.819	0.082	0.035	0.541	0.378	0.342	0.032	0.07	0.121	0.542
WT	3L_6	28598869	28332760	0.679	19245771	0.276	7820988	0.9925	1174399	52.01	600713	0	0	2.632	24.89	45.18	100	0	0	2.632	24.82	43.6	100	0.656	0.079	0.8	0.084	0.035	0.544	0.374	0.345	0.031	0.069	0.122	0.528
zKO	3L_7	30456119	30248663	0.671	20282454	0.286	8641450	0.9945	1150766	52.84	601310	0	0	2.247	23.19	37.69	100	0	0	2.222	23.19	37.5	100	0.647	0.08	0.798	0.084	0.036	0.537	0.37	0.347	0.032	0.069	0.125	0.527
zKO	3L_9	26733932	26633274	0.663	17666909	0.292	7781520	0.994	1130179	47.76	609676	0	0	2.326	23.57	39.35	100	0	0	2.326	23.57	39.34	100	0.648	0.079	0.81	0.083	0.036	0.537	0.374	0.345	0.032	0.07	0.123	0.537
mKO	3L_10	26179503	26085536	0.666	17374881	0.292	7629130	0.9935	1291373	40.03	649961	0	0	2.804	25.1	56.98	100	0	0	2.817	25.13	57.14	100	0.632	0.081	0.822	0.081	0.036	0.526	0.368	0.347	0.032	0.07	0.128	0.547
mKO	3L_11	33449076	33223871	0.652	21647735	0.294	9784014	0.9935	1137824	58.19	679315	0	0	3.125	26.44	66.18	100	0	0	3.125	26.41	66.14	100	0.621	0.083	0.831	0.079	0.037	0.518	0.364	0.348	0.032	0.069	0.132	0.553
mKO	3L_12	34546778	34339314	0.672	23083753	0.275	9459001	0.9925	1654551	41.2	612691	0	0	2.74	24.42	47.65	100	0	0	2.727	24.38	46.99	100	0.642	0.08	0.799	0.085	0.036	0.534	0.367	0.348	0.031	0.069	0.126	0.529
